# Supplementary material for: Gender-Specific Differences in Serum Sphingomyelin Species in Patients with Hepatitis C Virus Infection—Sphingomyelin Species Are Related to the Model of End-Stage Liver Disease (MELD) Score in Male Patients
Source: Int J Mol Sci. 2023 May 7;24(9):8402. doi: 10.3390/ijms24098402 (PMC10179471; doi:10.3390/ijms24098402)
Supplement: Supplementary file 1 [file ijms-24-08402-s001.zip]

Archive with 1 entries (1 files):
- ijms-2365736-supplementary.pdf
